# Supplementary material for: SERINC5-Mediated Restriction of HIV-1 Infectivity Correlates with Resistance to Cholesterol Extraction but Not with Lipid Order of Viral Membrane
Source: Viruses. 2022 Jul 27;14(8):1636. doi: 10.3390/v14081636 (PMC9332783; doi:10.3390/v14081636)
Supplement: Supplementary file 1 [file viruses-14-01636-s001.zip]

Archive with 1 entries (1 files):
- viruses-1748046-supplementary.pdf
